# Supplementary material for: Results of the phase I CCTG IND.231 trial of CX-5461 in patients with advanced solid tumors enriched for DNA-repair deficiencies
Source: Nat Commun. 2022 Jun 24;13:3607. doi: 10.1038/s41467-022-31199-2 (PMC9232501; doi:10.1038/s41467-022-31199-2)
Supplement: Supplementary file 3 — Source Data [file 41467_2022_31199_MOESM3_ESM.xlsx]

## Sheet: Figure 1a
Time	Dose level
	50 mg/m2			100 mg/m2				150 mg/m2				200 mg/m2				325 mg/m2			475 mg/m2			650 mg/m2						250 mg/m2			B: 325 mg/m2				B: 475 mg/m2
0	623	1070	491	1250	240	228	230	1530	465	415	821	218	3210	1850	745	1310	938	960	1540	1460	2510	4290	1840	1420	953	900	3180	867	623	1010	411	708	1200	1520	2510	2620	982	1660
0.5	155	153	145	141	161	110	146	326	349	320	389	171	448	135	384	446	294	335	475	512	671	1040	884	723	584		854	517	420	601	388	881	337	725	890	748		482
1	192	95.9	104	115	153	81.5	138	269	360	189	403	169	369	139	289	400	355	233	480	447	475	820	525	621	439	1080	544	358	243	423	297	524	379	513	698	605	778	453
2	96.5	95.1	75.5	90.4	139	60.9	109	298	359	206	295	124	254	111	218	395	345	311	445	617	341	712	551		242	386	514	369	204	413	308	389	462	236	465	548	542	241
4	74.9	67.1	59.2	103	99.9	59.3	97.3	244	201	200	282	79.1	179	125	171	244	303	156	293	243	342	512	495	537	298	323	348	233	166	211	261	383	180	252	424	543	429	421
6	61.6	56.4	81.4	83.2	73	65.4	89.6	167	179	179	172	51.7	177	112	169	291	237	212	274	299	417	468	397	408	190	270	471	229	757	384	271	204	215	332	358	517	326	186
24	40	40.3	34	53.2	76.4	34.5	70.1	165	350	176	102	72.8	102	78.2	124	232	160	193	242	222	204	255	361	196	161	173	233	197	125	233	254	120	133	175	401	324	275	184
48	24.8	40	22.9	44.7	49	52	48	101	265	135	49	55	145	69.8	79.1	138	132	97	140	199	146	234	439	165	107	154	222	106	101	169	203	156	435	136	336	288	213	252
72	13.3	16.6	12.9	20	28	33.5	33.8	92.6	180	90.2	31.2	31.4	52.5	43.9	51.7	110	121	69.4	104	203	132	322	261	170	87.5	137	154	85.4	68	111	107	93.9	199	103	219	187	199	113
																		each column represents one individual patient

## Sheet: Figure 1b
Dose level		Day 1 Cmax							Day 8 or 15 Cmax
(mg/m2)
50		623	1070	830	388				616	1040	271
100		1580	662	799	1330				1140		1030	243
150		2370	465	1080	1010				1970	1310	1090	697
200		265	3210	805					1560	170	2180	795
250		867	2350	1010					1290	368	654
325		1310	938	960					482	1440	1190
475		1850	1460	2510					1680	1500	1940
650		4290	1840	2280	3810	3180			2790	2540	5480	3990	6050
B: 325		822	1030	1200	1520				3590	1510	1240
B: 475		2510	2620	1660	982	953			2630	6800	2540	1020	1370
each datapoint represents one patient.

## Sheet: Figure 1c
Dose level		Day 1 AUC							Day 8 or 15 AUC
(mg/m2)
50		3240	4080	3310					6520	1970	4580
100		5240	4870	3830	5290				7780	8830	2350
150		12000	19500	11500	7650				19600	18700	23900	12600
200		5690	22300	12900	8410				9650	2530	25500	14100
250		12400	16300	16100					19000	21800	18700
325		15000	12800	11200					24600	24600	15200
475		15800	17900	17100					7410	31300	32900
650		26800	29600	19000	16700	21400			23200	59300	44400	13900	48200
B: 325		25200	19700	20400	21500				48100	7080	11700	7620
B: 475		43600	26400	23500	32100	11200			14200	52600	11900	7800	18300
each datapoint represents one patient.

## Sheet: Figure 2
id on plot	dose_level	time_on_study	best_resp	partial_response_duration	partial_response	histotype	partial_response_date	complete_response_date	prior_parp	response_evaluable	prior_platinum	brca1_clinical_germline	brca1_clinical_somatic	brca2_clinical_germline	brca2_clinical_somatic	palb2_clinical_germline
400003	0	4.5667	SD	.	FALSE	Breast	.	.	N	Y	Y	WT		PROB-PATH
400001	0	3.9425	SD	.	FALSE	Others	.	.	N	Y	Y
400002	0	2.037	PD	.	FALSE	Others	.	.	N	Y	Y
400017	0	1.8398	PD	.	FALSE	Others	.	.	N	Y	Y
400004	1	5.5195	SD	.	FALSE	Breast	.	.	N	Y	Y	WT		PATH
400018	1	3.2526	SD	.	FALSE	Breast	.	.	N	Y	Y	WT		PATH
400019	1	1.1499	SD	.	FALSE	Pancreas	.	.	N	Y	Y	wt		PATH
400020	1	1.1499	PD	.	FALSE	Breast	.	.	N	Y	Y	PATH		WT
400006	2	10.4476	PR	6.27515	TRUE	Breast	1.64271	.	N	Y	Y			PROB-PATH
400032	2	1.1828	PD	.	FALSE	Ovarian	.	.	Y	Y	Y	WT		WT
400005	2	0.7228	IN	.	FALSE	Others	.	.	N	N	Y
400021	2	0.6899	PD	.	FALSE	Breast	.	.	N	Y	Y	WT		WT
400034	3	7.3265	SD	.	FALSE	Others	.	.	N	Y	N	WT	PATH	WT	PATH
400022	3	1.1828	PD	.	FALSE	Breast	.	.	N	Y	Y
400033	3	0.6899	PD	.	FALSE	Pancreas	.	.	N	Y	Y	WT		WT
400023	3	0.46	PD	.	FALSE	Breast	.	.	N	Y	N	WT		WT
400035	4	14.7187	PR	8.24641	TRUE	Ovarian	6.40657	.	N	Y	Y	WT		VUS
400007	4	1.8398	PD	.	FALSE	Breast	.	.	N	Y	Y
400024	4	1.807	PD	.	FALSE	Breast	.	.	N	Y	N		Path
400036	5	1.2485	SD	.	FALSE	Others	.	.	Y	Y	N	WT		WT
400008	5	1.1828	PD	.	FALSE	Ovarian	.	.	Y	Y	Y	PROB-PATH		WT
400009	5	1.0185	IN	.	FALSE	Non-small cell lung cancer	.	.	N	N	Y		PATH
400037	6	11.039	SD	.	FALSE	Breast	.	.	N	Y	Y	WT		WT
400026	6	3.8768	SD	.	FALSE	Pancreas	.	.	N	Y	Y	WT		PATH
400025	6	1.8398	PD	.	FALSE	Others	.	.	N	Y	Y	PATH
400010	7	1.8398	PD	.	FALSE	Breast	.	.	N	Y	Y	PROB-PATH		WT
400011	7	1.8398	PD	.	FALSE	Breast	.	.	N	Y	Y	WT		PATH		VUS
400038	7	1.807	PD	.	FALSE	Breast	.	.	N	Y	Y	WT		WT
400039	7	0.8871	PD	.	FALSE	Ovarian	.	.	Y	Y	Y	PATH		WT
400012	8	10.809	PR	6.80082	TRUE	Breast	3.44969	.	N	Y	N			PATH
400028	8	7.3922	SD	.	FALSE	Ovarian	.	.	N	Y	Y	WT		VUS
400013	8	2.1355	PD	.	FALSE	Ovarian	.	.	Y	Y	Y	WT		PROB-PATH
400027	8	2.0698	PD	.	FALSE	Breast	.	.	N	Y	Y	wt		PATH
400031	8	2.0698	PD	.	FALSE	Breast	.	.	Y	Y	N	WT		PATH
400029	8	0.9199	PD	.	FALSE	Ovarian	.	.	Y	Y	Y	PATH		WT
400030	9	7.8193	PR	5.48665	TRUE	Breast	1.70842	.	N	Y	N	WT		WT		PROB-PATH
400015	9	2.9897	SD	.	FALSE	Others	.	.	N	Y	N
400040	9	1.6099	PD	.	FALSE	Others	.	.	N	Y	Y
400016	9	1.577	IN	.	FALSE	Breast	.	.	N	N	Y	wt		PATH
400014	9	1.0185	IN	.	FALSE	Non-small cell lung cancer	.	.	Y	N	Y	WT		PATH

## Sheet: Figure 3
id on plot	DOSE_LEV	bestchange	brca1_clinical_germline	brca1_clinical_somatic	brca2_clinical_germline	brca2_clinical_somatic	palb2_clinical_germline
400033	3	74.8	WT		WT
400025	6	54	PATH
400032	2	51.2	WT		WT
400007	4	50.8
400021	2	47.1	WT		WT
400031	8	46.6	WT		PATH
400024	4	41.7		Path
400038	7	36.2	WT		WT
400002	0	27.9
400029	8	23.1	PATH		WT
400011	7	20.5	WT		PATH		VUS
400017	0	20.3
400022	3	18.9
400008	5	17.1	PROB-PATH		WT
400019	1	13.1	wt		PATH
400027	8	10.8	wt		PATH
400010	7	9.7	PROB-PATH		WT
400015	9	7.7
400036	5	6.4	WT		WT
400020	1	6	PATH		WT
400028	8	5.6	WT		VUS
400001	0	4.4
400034	3	4	WT	PATH	WT	PATH
400018	1	1.4	WT		PATH
400013	8	0	WT		PROB-PATH
400026	6	-12.9	WT		PATH
400037	6	-19.4	WT		WT
400004	1	-27.5	WT		PATH
400035	4	-43.4	WT		VUS
400030	9	-50	WT		WT		PROB-PATH
400012	8	-62.5			PATH
400006	2	-66.7			PROB-PATH

## Sheet: Figure 5a CX5461
	no UV			5mJ/cm2 UV			125 mJ/cm2 UV
0	3.3311	3.261		3.166	3.3363		3.2701	3.2969
3.91e-10	3.2563	3.2975		3.2465	3.2794		2.6106	3.2813
7.81e-10	3.2642	3.2669		3.2172	3.1228		2.9376	2.9926
1.56e-09	3.1762	3.2869		3.1522	3.1435		1.3637	1.8262
3.13e-09	3.0831	3.1401		2.2833	2.9624		0.7443	0.527
6.25e-09	2.9424	3.2905		2.1762	2.4422		0.3527	0.3295
1.25e-08	2.7124	3.0988		1.8446	1.2623		0.2266	0.2178
2.5e-08	2.611	2.0841		0.4834	0.4002		0.1513	0.1801
5e-08	0.8754	0.871		0.1995	0.2071		0.1444	0.1401
1e-07	0.3459	0.3709		0.1726	0.1634		0.1356	0.1403
2e-07	0.3331	0.2744		0.1417	0.1383		0.1411	0.1324

## Sheet: Figure 5b CX3543
	no UV			5mJ/cm2 UV			125mJ/cm2 UV
0	0.9884	1.1576	1.0338	1.6109	1.5846	1.764	1.3168	2.1361	1.4581
3.91e-10	1.0197	1.049	1.1065	1.0118	0.9721	1.5038	0.8661	1.1363	0.97
7.81e-10	1.0762	1.1392	1.1311	0.7587	1.1105	1.4362	0.5029	0.7057	0.876
1.56e-09	1.1359	1.1204	1.1484	0.8994	0.9603	1.0971	0.4201	0.4656	0.3751
3.13e-09	1.0174	1.1372	1.1113	0.6485	0.7419	0.9883	0.2369	0.2535	0.2676
6.25e-09	1.0374	1.1818	1.0522	0.5204	0.5393	0.4087	0.1582	0.1598	0.1609
1.25e-08	0.9466	1.0534	1.1298	0.2437	0.3248	0.2269	0.1256	0.1309	0.1293
2.5e-08	0.8495	0.8987	0.779	0.2095	0.1617	0.1535	0.1433	0.1378	0.1358
5e-08	0.5561	0.5613	0.5776	0.1533	0.1449	0.1376	0.1545	0.1405	0.1347
1e-07	0.3065	0.2985	0.3333	0.1176	0.1409	0.1492	0.1326	0.1388	0.1325
2e-07	0.2081	0.2189	0.1938	0.1365	0.1282	0.1322	0.1395	0.1322	0.1311

## Sheet: Figure 5c PDS
	no UV		5mJ/cm2 UV		125 mJ/cm2 UV
0	3.3406	3.2919	3.3349	3.2013	3.3468	3.3406
9.77e-08	3.2977	3.3288	3.3085	3.2577	3.2825	3.2983
1.95e-07	3.3384	3.3351	3.319	3.3471	2.9662	3.2767
3.91e-07	3.3319	2.4545	3.2173	2.6279	3.2982
7.81e-07	3.286	3.3592	3.0666	2.7778	3.2287	3.2519
1.56e-06	3.373	3.3554	3.2786	3.1337	2.9405	3.1793
3.13e-06	3.1639	3.0204	2.8932	3.2752	3.2783	2.5154
6.25e-06	2.8791	2.2497	3.1968	2.1952	2.1994	1.9427
1.25e-05	1.2465	0.8301	0.8793	1.0754	1.8196	1.0192
2.5e-05	0.23	0.2464	0.2188	0.2466	0.4428	0.3571
5e-05	0.1562	0.1551	0.1582	0.148	0.1729	0.1634

## Sheet: Figure 5d BRACO-19
	no UV			5mJ/cm2 UV			125mJ/cm2 UV
0	0.9726	1.0846	1.0289	1.6646	2.3079		1.8185	1.9019
1.64e-07	1.0063	1.0872	1.153	2.3685	1.9812		1.617	1.4273
3.28e-07	0.8955	1.1379	1.1636	1.3974	1.689		1.2981	1.6967
6.56e-07	1.0072	1.1785	1.064	2.2078	2.2342		1.8184	2.0816
1.31e-06	1.0028	1.1127	1.1944	2.4666	1.6857		1.7146	2.5235
2.63e-06	1.0332	1.1578	1.2506	1.5923	2.1232		1.7241	1.9009
5.25e-06	0.8877	1.1208	1.1731	2.5376	1.7122		1.8158	1.6795
1.05e-05	0.9118	1.1353	1.1139	2.0499	1.7849		1.734	1.5629
2.1e-05	0.9051	1.0979	1.0693	2.2151	1.3748		1.3993	1.3857
4.2e-05	0.8968	1.0934	1.1351	1.7663	1.2587		1.2502	1.0049
8.4e-05	0.3873	0.5407	0.5015	0.4969	0.3888		0.4246	0.5991

## Sheet: Figure 5e PHENDC3
	no UV			5mJ/cm2 UV			125mJ/cm2 UV
0	1.7	2	2	2.2163	1.7483	1.7752	1.7098	1.6359	2.0033
1.84e-07	1.321	1.2585	1.2601	1.7037	1.2125	1.5201	1.8011	1.8559	1.4258
3.67e-07	1.2806	1.3851	1.3161	1.8869	1.5993	1.6043	2.4917	1.8093	1.3054
7.34e-07	1.5573	1.2554	1.5011	1.9796	1.8361	1.8217	2.3975	1.9653	1.3571
1.47e-06	1.3654	1.4935	1.7286	2.5247	1.9665	1.5331	2.2675	1.9844	1.1454
2.94e-06	1.5405	2.117	2.002	2.08	2.2029	1.6368	2.4823	2.523	1.7852
5.88e-06	1.7	1.9567	2.1724	2.4037	2.2391	1.6885	2.7023	2.4336	1.5283
1.18e-05	1.7648	1.8678	1.9824	2.1812	1.9738	1.7421	2.7227	2.5018	2.3037
2.35e-05	0.8347	0.741	0.6679	0.565	0.559	0.471	0.7287	0.5914	0.574
4.7e-05	0.2669	0.2647	0.2402	0.2348	0.2033	0.2076	0.1706	0.1911	0.2089
9.4e-05	0.1612	0.1272	0.1365	0.1394	0.1367	0.1266	0.1442	0.1281	0.1307

[truncated: 2 more sheets: Figure 5h HAP, Figure 5g UV]
